# Supplementary material for: A clinical Pseudomonas juntendi strain with blaIMP−1 carried by an integrative and conjugative element in China
Source: Front Microbiol. 2022 Jul 29;13:929800. doi: 10.3389/fmicb.2022.929800 (PMC9374279; doi:10.3389/fmicb.2022.929800)
Supplement: Supplementary file 2 [file Table_2.XLS]

## Sheet: Sheet1
Table S1 Basic information about SMRT sequence results
Analysis Metric	Value
Percent mapped Bases	0.93
Number of Subreads (total)	514843
Number of Subreads (mapped)	505924
Number of Subreads (unmapped)	8919
Percentage of Subreads (mapped)	0.98
Percentage of Subreads (unmapped)	0.02
Mean Concordance (mapped)	0.88
Number of Subread Bases (mapped)	5094165582
Number of Alignments	557084
Alignment Length Mean (mapped)	9144
Alignment Length N50 (mapped)	11087
Alignment Length 95% (mapped)	18932
Alignment Length Max (mapped)	56138
Number of Polymerase Reads (mapped)	71100
Polymerase Read Length Mean (mapped)	75193
Polymerase Read N50 (mapped)	129346
Polymerase Read Length 95% (mapped)	175652
Polymerase Read Length Max (mapped)	246707
Genome Length (user input)	5600000
Number of Filtered Subreads	71487
Filtered Subread Length Mean	13706
Filtered Subread Length (N50)	15335
Filtered Subread Length 95%	27132
Filtered Subread E-size	18918.3
Number of Filtered Subread Bases	979792863
Filtered Subread Coverage	174.96
Length Cutoff (user input or auto-calc)	21487
Number of Seed Reads	8421
Seed Read Length Mean	29929
Seed Read Length (N50)	27947
Seed Read Length 95%	51616
Seed Read E-size	35451
Number of Seed Bases (total)	252035496
Seed Coverage (bases/genome_size)	45.01
Number of Pre-Assembled Reads	13866
Pre-Assembled Read Length Mean	11899
Pre-Assembled Read Length (N50)	18946
Pre-Assembled Read Length 95%	26727
Pre-Assembled E-size (sum of squares/sum)	17797.6
Number of Pre-Assembled Bases (total)	164996731
Pre-Assembled Coverage (bases/genome_size)	29
Pre-Assembled Yield (bases/seed_bases)	0.66
Average Number of Reads That Each Seed Is Broken Into	1.8
Average Number of Bases Lost from Each Seed	6945.48
Polished Contigs	2
Maximum Contig Length	5887315
N50 Contig Length	5887315
Sum of Contig Lengths	5999844
E-size (sum of squares/sum)	5.77901e+06
Mean Coverage	824.84
Missing Bases	0
