# Supplementary material for: A clinical Pseudomonas juntendi strain with blaIMP−1 carried by an integrative and conjugative element in China
Source: Front Microbiol. 2022 Jul 29;13:929800. doi: 10.3389/fmicb.2022.929800 (PMC9374279; doi:10.3389/fmicb.2022.929800)
Supplement: Supplementary file 3 [file Table_3.XLS]

## Sheet: 18091276
Table S2a The ANI value of P. juntendi 18091276
strain name	ANI value	GenBank AN
P. aeruginosa PAO1	0.7695	NC_002516.2
P. putida NBRC 14164	87.61	GCF_000412675.1
P. juntendi BML3	0.9779	GCA_009932375.1
P. monteilii B5	0.881	NZ_CP022562.1
P. plecoglossicida XSDHY-P	0.8573	NZ_CP031146.1
P. fluorescens ATCC 13525	0.7748	NZ_LT907842.1

## Sheet: 14181154
Table S2b The ANI value of P. juntendi 114181154
strain name	ANI value	GenBank AN
P. aeruginosa PAO1	0.7686	NC_002516.2
P. putida NBRC 14164	0.8749	GCF_000412675.1
P. juntendi BML3	0.9728	GCA_009932375.1
P. monteilii B5	0.8751	NZ_CP022562.1
P. plecoglossicida XSDHY-P	0.8552	NZ_CP031146.1
P. fluorescens	0.7726	NZ_LT907842.1
