# Supplementary material for: A clinical Pseudomonas juntendi strain with blaIMP−1 carried by an integrative and conjugative element in China
Source: Front Microbiol. 2022 Jul 29;13:929800. doi: 10.3389/fmicb.2022.929800 (PMC9374279; doi:10.3389/fmicb.2022.929800)
Supplement: Supplementary file 4 [file Table_4.XLS]

## Sheet: Sheet1
Table S3 Insertion sites of the element in ICEs
Strain	mobile element	attR	attL	IRR	IRL	IRt	IRi	DR
18091276	ICE	TGGTGGGTCGTGTAGGATTCGAACCTACGACCAATTGGTTAAAAG	TGGTGGGTCGTGTAGGATTCGAACCTACGACCAATTGGTTAAAAG	NA	NA	NA	NA	NA
	Tn4662a	NA	NA	GGGGTTGTACGCCGGAATCCCAGAAATTTCCGTCAGCC	GGGTGACGGAAATTTCTGGGGTTCCGGCTTACATCCCC	NA	NA	CAGTAT
	Tn6811	NA	NA	GGGGAGCCCGCAGAATTCGGAAAAAATCGTACGCTAAG	NA	NA	NA	NA
	ISPsfu1	NA	NA	GGAAGGTCTGAAGTAAGCAGCCGTTTTTAACGGCCTCGCTGTCTGAGGTT	GGAAGGTCTGAAGTAAGCAGCCGTTTTTAACGGCCTCGCTGTCTGAGGTT	NA	NA	TTAG
	In1886	NA	NA	NA	NA	TGCAGCCGTCTTCTGAAAACGACA	TGTCATTTTCAGAAGACGACTGCA	GATAGG
15420352	ICE	CTTTTAACCAATTGGTCGTAGGTTCGAATCCTACACGACCCACCA	CTTTTAACCAATTGGTCGTAGGTTCGAATCCTACACGACCCACCA	NA	NA	NA	NA	NA
	Tn4662a	NA	NA	GGGGATGTAAGCCGGAACCCCAGAAATTTCCGTCACCC	GGCTGACGGAAATTTCTGGGATTCCGGCGTACAACCCC	NA	NA	CATACT
	Tn6811	NA	NA	CTTAGCGTACGATTTTTTCCGAATTCTGCGGGCTCCCC	NA	NA	NA	NA
	ISPsfu1	NA	NA	GGAAACTCTGAAAAAGACTTCCAAATCTGGTGAGATACGGCTGTCCCACG	AACCTCAGACAGCGAGGCCGTTAAAAACGGCTGCTTACTTCAGACCTTCC	NA	NA	TTAG
	In1960	NA	NA	NA	NA	TGCAGTCGTCTTCTGAAAATGACA	TGTCGTTTTCAGAAGACGGCTGCA	CTATCC
14181154	ICE	TGGTGGGTCGTGTAGGATTCGAACCTACGACCAATTGGTTAAAAG	TGGTGGGTCGTGTAGGATTCGAACCTACGACCAATTGGTTAAAAG	NA	NA	NA	NA	NA
	Tn4662a	NA	NA	GGGGTTGTACGCCGGAATCCCAGAAATTTCCGTCAGCC	GGGTGACGGAAATTTCTGGGGTTCCGGCTTACATCCCC	NA	NA	CAGTAT
	Tn6811	NA	NA	GGGGAGCCCGCAGAATTCGGAAAAAATCGTACGCTAAG	NA	NA	NA	NA
	ISPsfu1	NA	NA	GGAAGGTCTGAAGTAAGCAGCCGTTTTTAACGGCCTCGCTGTCTGAGGTT	CGTGGGACAGCCGTATCTCACCAGATTTGGAAGTCTTTTTCAGAGTTTCC	NA	NA	TTAG
	In1771	NA	NA	NA	NA	TGCAGCCGTCTTCTGAAAACGACA	TGTCATTTTCAGAAGACGACTGCA	GATAGG
LTGT-11-2Z	ICE	CTTTTAACCAATTGGTCGTAGGTTCGAATCCTACACGACCCACCA	CTTTTAACCAATTGGTCGTAGGTTCGAATCCTACACGACCCACCA	NA	NA	NA	NA	NA
	Tn4662a	NA	NA	GGGGTTGTACGCCGGAATCCCAGAAATTTCCGTCAGCC	GGGTGACGGAAATTTCTGGGGTTCCGGCTTACATCCCC	NA	NA	AACAT
	Tn6811	NA	NA	GGGGAGCCCGCAGAATTCGGAAAAAATCGTACGCTAAG	NA	NA	NA	NA
	ISPsfu1	NA	NA	GGAAGGTCTGAAGTAAGCAGCCGTTTTTAACGGCCTCGCTGTCTGAGGTT	CGTGGGACAGCCGTATCTCACCAGATTTGGAAGTCTTTTTCAGAGTTTCC	NA	NA	TTAG
SY153	ICE	CTTTTAACCAATTGGTCGTAGGTTCGAATCCTACACGACCCACCA	CTTTTAACCAATTGGTCGTAGGTTCGAATCCTACACGACCCACCA	NA	NA	NA	NA	NA
	IS1411	NA	NA	GGCTCTTCGCATTTAAGGGTGTAGAAAAAATCTGACCGGCTGGAAAAGGA	TGAAGTCAGGAGGGTTTAGAAATCAGCTACACCCTTAAATGCGAAGAGCC	NA	NA	ATCAAAGG
