# Supplementary material for: A clinical Pseudomonas juntendi strain with blaIMP−1 carried by an integrative and conjugative element in China
Source: Front Microbiol. 2022 Jul 29;13:929800. doi: 10.3389/fmicb.2022.929800 (PMC9374279; doi:10.3389/fmicb.2022.929800)
Supplement: Supplementary file 5 [file Table_5.XLS]

## Sheet: Tn4662a
a. The Sequence comparison of Tn 4662a recombination Sites
Tn 4662a recombination Sites	res_site_I	res_site_II	res_site_III	Genbank AN
P. putida HS plasmid pDK1 （ref）	CTGTTCAGGT AATGATGTAA ACGCGGCAAC	AGGTGTCGTA AAACATTTGTTTTGCGACAGG	TCAAAAATGTACGGAAA ACTCTATC	NC_014124.1
P.juntendi 18091276 chromosome	CTGTTCAGGT AATGATGTAA ACGCGGCAAC	AGGTGTCGTAAAACATTTGTTTTGCGACAGG	missing	In this study
P.juntendi 18091276 plasmid pPCN1276	missing	missing	TCAAAAATGTACGGAAA ACTCTATC	In this study
Pseudomonas sp. LTGR-11-2Z chromosome	CTGTTCAGGT AATGATGTAA ACGCGGCAAC	AGGTGTCGTAAAACATTTGTTTTGCGACAGG	missing	CP033104.1
P. putida 15420352 chromosome	CTGTTCAGGT AATGATGTAA ACGCGGCAAC	AGGTGTCGTAAAACATTTGTTTTGCGACAGG	missing	CP045551.1
P.juntendi14181154 chromosome	CTGTTCAGGT AATGATGTAA ACGCGGCAAC	AGGTGTCGTAAAACATTTGTTTTGCGACAGG	missing	CP045554.1
The red font indicated that this part of the sequence was missing.

## Sheet: Tn402
b. The Sequence comparison of Tn 402 recombination Sites
Tn402 recombination Sites	r6	r5	r4	r3	res	r2	r1	Genbank AN
K. aerogenes plasmid R375（ref）	TTGGAACGG TTGCG	AATTTCTGTCACAT	CTGTCACATTACCT	GGGTTAAGTGACAA	ACACTGTCAC ATAATCGAACGTATACGTGACGGGT	CTGTCACATAATCG	CGTATACGTGACGG	U67194.4
P.juntendi 18091276 chromosome	TTGGAACGGTTGCG	AATTTCTGTCACAT	CTGTCACATTACCT	GGGTTAAGTGACAA	ACACTGTCACATAATCGAACGTATACGTGACGGGT	CTGTCACATAATCG	CGTATACGTGACGG	In this study
P. aeruginosa plasmid PA15W	TTGGAACGGTTGCG	AATTTCTGTCACAT	CTGTCACATTACCT	GGGTTAAGTGACAA	missing	CTGTCACATAATCG	CGTATA CGTGACGG	MN961673
P.juntendi 18091276 plasmid PCN1276	TTGGAACGGTTGCG	AATTT CTGTCACAT	CTGTCACATTACCT	GGGTTAAGTGACAA	missing	CTGTCACATAATCG	CG TATACGTGACGG	In this study
P.juntendi 14181154 chromosome	TTGGAACGGTTGCG	AATTTCTGTCACAT	CTGTCACATTACCT	GGGTTAAGTGACAA	ACACTGTCACATAATCGAACGTATACGTGACGGGT	CTGTCACATAATCG	CGTATACGTGACGG	CP045554.1
P. putida 15420352 chromosome	TTGGAACGGTTGCG	AATTTCTGTCACAT	CTGTCACATTACCT	GGGTTAAGTGACAA	ACACTGTCACATAATCGAACGTATACGTGACGGGT	CTGTCACATAATCG	CGTATACGTGACGG	CP045551.1
The red font indicated that this part of the sequence was missing.
